# Supplementary material for: Immune Dysregulation and Cytokine Profiling in Acute Mycoplasma pneumoniae Pneumonia
Source: Microorganisms. 2026 Jan 19;14(1):229. doi: 10.3390/microorganisms14010229 (PMC12844252; doi:10.3390/microorganisms14010229)
Supplement: Supplementary file 1 [file microorganisms-14-00229-s001.zip]

Archive with 1 entries (1 files):
- microorganisms-4097248-supplementary.pdf
